# Supplementary material for: Development of Gluten-Free Cakes Using Protein Concentrate Obtained from Cold-Pressed Terebinth (Pistacia terebinthus L.) Oil By-Products
Source: Foods. 2025 Mar 19;14(6):1049. doi: 10.3390/foods14061049 (PMC11942047; doi:10.3390/foods14061049)
Supplement: Supplementary file 1 [file foods-14-01049-s001.zip]

Archive with 1 entries (1 files):
- foods-3499290-supplementary.pdf
